# Supplementary material for: Evaluation of Anesthetic Specific EEG Dynamics during State Transitions between Loss and Return of Responsiveness
Source: Brain Sci. 2021 Dec 28;12(1):37. doi: 10.3390/brainsci12010037 (PMC8773581; doi:10.3390/brainsci12010037)
Supplement: Supplementary file 1 [file brainsci-12-00037-s001.zip]

Archive with 1 entries (1 files):
- brainsci-1503037-supplementary.pdf
